# Supplementary material for: Preparation of Dye Semiconductors via Coupling Polymerization Catalyzed by Two Catalysts and Application to Transistor
Source: Molecules. 2023 Dec 22;29(1):71. doi: 10.3390/molecules29010071 (PMC10780007; doi:10.3390/molecules29010071)
Supplement: Supplementary file 1 [file molecules-29-00071-s001.zip]

Archive with 1 entries (1 files):
- molecules-2767773-supplementary.pdf
